# Supplementary material for: What happens to qualitative studies initially presented as conference abstracts: A survey among study authors
Source: Res Synth Methods. 2025 Sep 5;16(6):1025–34. doi: 10.1017/rsm.2025.10033 (PMC12657646; doi:10.1017/rsm.2025.10033)
Supplement: Weber et al. supplementary material 2 — Weber et al. supplementary material [file S1759287925100331sup002.xlsx]

## Sheet: GRADE-CERQual
A102: In what format did you present your study at the conference?	A102_01	A102_02	A102_03	A102_04	A102_05	A102_05a	A103: Were any of the study findings reported in the conference abstract made available as a scientific publication or a report in the grey literature* at any time following the conference?	A302_02: There are many reasons why research is not published. Do any of the following reasons apply to your study?	A302_03	A302_10	A302_06	A302_07	A302_09	A302_08	A302_12	A304: Who mainly decided that your study should not be published?	A304_01	A304_02	A304_03	A304_04	A304_05	A304_06	A304_07	A401: Did the scientific publication(s) or full report(s) of your study include all individual findings that you (and your coauthors) considered important?	A501_01: If you did disseminate your study as a scientific publication or full report, but did not include all important findings, do you agree with the following reasons why specific important study findings were not included in your reports or papers?	A501_02	A501_03	A501_11	A501_04	A501_05	A501_06	A501_07	A501_08	A501_10	A502	A502_01	A503: Who decided that the finding(s) should not be published?	A503_01	A503_02	A503_03	A503_04	A503_05	A503_06	A503_07	A503_07a	A602: Have any of your qualitative studies not been published because of their findings? If yes, please copy and paste your study aim or research questions here.	A701: Who mainly decided that the study/studies addressed in the previous question should not be published?	A701_07	A701_01
A1.2: Ausweichoption (negativ) oder Anzahl ausgewählter Optionen	A1.2: Traditional poster (printed on paper)	A1.2: Video poster	A1.2: Live oral presentation	A1.2: Recorded oral presentation	A1.2: Other	A1.2: Other (offene Eingabe)	A1.3	A3.2: The findings were controversial, not interesting, novel or important enough	A3.2: The findings did not confirm our assumptions and concepts	A3.2: The findings did not fit our personal or organisational norms	A3.2: The findings were contrary to past research	A3.2: The findings were not what we expected	A3.2: The findings opposed our theoretical position	A3.2: The findings opposed the theoretical position of someone else who was involved in the publication process	A3.2: The findings might be damaging for our reputation or our institution’s reputation	A3.4: Ausweichoption (negativ) oder Anzahl ausgewählter Optionen	A3.4: I decided this	A3.4: Co-authors	A3.4: Peer-reviewers	A3.4: Editors	A3.4: Sponsors, carrying the main responsibility for the study by planning and conducting the study and acquiring funding for the study	A3.4: Funders, providing funding for the study	A3.4: Others (please elaborate)	A4.1	A5.1: The finding(s) were too controversial	A5.1: The finding(s) were not of sufficient relevance	A5.1: We were unable to explain the finding(s)	A5.1: The finding(s) were not clear enough	A5.1: The finding(s) opposed our theoretical position	A5.1: The finding(s) did not fit our personal or organisational norms	A5.1: The finding(s) were contrary to past research	A5.1: The finding(s) were not what we expected	A5.1: The finding(s) opposed the theoretical position of someone else who was involved in the publication process	A5.1: The finding(s) might be damaging for our reputation or our institution’s reputation	A5.2	A5.2: Other (please specify)	A5.3: Ausweichoption (negativ) oder Anzahl ausgewählter Optionen	A5.3: I decided this	A5.3: Co-authors	A5.3: Peer-reviewers	A5.3: Editors	A5.3: Sponsors, carrying the main responsibility for the study by planning and conducting the study and acquiring funding for the study	A5.3: Funders, providing funding for the study	A5.3: Others (please elaborate)	A5.3: Others (please elaborate) (offene Eingabe)	A6.2	A7.1: Ausweichoption (negativ) oder Anzahl ausgewählter Optionen	A7.1: I decided this	A7.1: Co-authors
1	ausgewählt	nicht gewählt	nicht gewählt	nicht gewählt	nicht gewählt		No	6	6	6	6	6	6	6	6	0	0	0	0	0	0	0	0																							No, all studies are published
2	nicht gewählt	nicht gewählt	ausgewählt	nicht gewählt	ausgewählt	I htink it was live oral . A student presented the work.	No	6	6	6	6	6	6	6	6	2	1	1	0	0	0	0	0																							No, all studies are published
1	ausgewählt	nicht gewählt	nicht gewählt	nicht gewählt	nicht gewählt		No	6	6	6	6	6	6	6	6	1	0	0	0	0	0	0	1																							No, all studies are published
1	ausgewählt	nicht gewählt	nicht gewählt	nicht gewählt	nicht gewählt		No	6	6	6	6	6	6	6	6	1	0	0	0	0	0	0	1																							No, all studies are published
1	ausgewählt	nicht gewählt	nicht gewählt	nicht gewählt	nicht gewählt		No	6	6	6	6	6	6	6	6	1	0	0	0	0	0	0	1																							No, all studies are published
1	ausgewählt	nicht gewählt	nicht gewählt	nicht gewählt	nicht gewählt		No	6	6	6	6	6	6	6	6	0	0	0	0	0	0	0	0																							Yes, some studies remained unpublished (please specify)	1	nicht gewählt	nicht gewählt
1	ausgewählt	nicht gewählt	nicht gewählt	nicht gewählt	nicht gewählt		No	6	6	6	6	6	6	6	6	1	1	0	0	0	0	0	0																							No, all studies are published
1	nicht gewählt	nicht gewählt	ausgewählt	nicht gewählt	nicht gewählt			6	6	6	6	6	6	6	6	0	0	0	0	0	0	0	0	Yes, all important findings were included																						Yes, some studies remained unpublished (please specify)	2	ausgewählt	nicht gewählt
1	nicht gewählt	nicht gewählt	ausgewählt	nicht gewählt	nicht gewählt		No	5	5	5	6	6	6	6	6	1	0	0	0	0	0	0	1																							Yes, some studies remained unpublished (please specify)	1	nicht gewählt	nicht gewählt
1	ausgewählt	nicht gewählt	nicht gewählt	nicht gewählt	nicht gewählt		No	4	6	6	5	5	6	6	6	2	1	1	0	0	0	0	0																							No, all studies are published
1	nicht gewählt	nicht gewählt	ausgewählt	nicht gewählt	nicht gewählt		No	2	5	5	5	6	5	5	6	1	0	1	0	0	0	0	0																							No, all studies are published
1	ausgewählt	nicht gewählt	nicht gewählt	nicht gewählt	nicht gewählt		No	5	5	5	5	3	5	5	6	2	1	1	0	0	0	0	0																							No, all studies are published
1	ausgewählt	nicht gewählt	nicht gewählt	nicht gewählt	nicht gewählt		No	5	5	5	5	5	5	5	5	1	0	1	0	0	0	0	0																							No, all studies are published
1	ausgewählt	nicht gewählt	nicht gewählt	nicht gewählt	nicht gewählt		No	5	5	5	5	5	5	5	5	1	0	0	0	0	0	0	1																							Yes, some studies remained unpublished (please specify)	1	nicht gewählt	nicht gewählt
1	ausgewählt	nicht gewählt	nicht gewählt	nicht gewählt	nicht gewählt		No	5	5	5	5	5	5	5	5	1	1	0	0	0	0	0	0																							No, all studies are published
1	ausgewählt	nicht gewählt	nicht gewählt	nicht gewählt	nicht gewählt		No	5	5	5	5	5	5	5	5	1	1	0	0	0	0	0	0																							Yes, some studies remained unpublished (please specify)	1	ausgewählt	nicht gewählt
1	ausgewählt	nicht gewählt	nicht gewählt	nicht gewählt	nicht gewählt		No	5	5	5	5	5	5	5	5	1	1	0	0	0	0	0	0																							Yes, some studies remained unpublished (please specify)	1	ausgewählt	nicht gewählt
1	ausgewählt	nicht gewählt	nicht gewählt	nicht gewählt	nicht gewählt		No	5	5	5	5	5	5	5	5	1	0	0	0	0	0	0	1																							No, all studies are published
1	ausgewählt	nicht gewählt	nicht gewählt	nicht gewählt	nicht gewählt		No	5	5	5	5	5	5	5	5	0	0	0	0	0	0	0	0																							Yes, some studies remained unpublished (please specify)	0	nicht gewählt	nicht gewählt
1	nicht gewählt	nicht gewählt	ausgewählt	nicht gewählt	nicht gewählt		No	5	5	5	5	5	5	5	5	1	1	0	0	0	0	0	0																							No, all studies are published
1	ausgewählt	nicht gewählt	nicht gewählt	nicht gewählt	nicht gewählt		No	5	5	5	5	5	5	5	5	1	0	0	0	0	0	0	1																							No, all studies are published
1	ausgewählt	nicht gewählt	nicht gewählt	nicht gewählt	nicht gewählt		No	5	5	5	5	5	5	5	5	1	1	0	0	0	0	0	0																							No, all studies are published
1	ausgewählt	nicht gewählt	nicht gewählt	nicht gewählt	nicht gewählt		No	3	5	5	5	5	5	5	5	1	0	1	0	0	0	0	0																							No, all studies are published
1	nicht gewählt	nicht gewählt	ausgewählt	nicht gewählt	nicht gewählt		No	2	5	5	5	5	5	5	5	2	0	1	0	0	0	0	1																							No, all studies are published
1	ausgewählt	nicht gewählt	nicht gewählt	nicht gewählt	nicht gewählt		No	2	5	5	5	5	5	5	5	2	1	1	0	0	0	0	0																							Yes, some studies remained unpublished (please specify)	2	ausgewählt	ausgewählt
1	ausgewählt	nicht gewählt	nicht gewählt	nicht gewählt	nicht gewählt		No	2	4	5	5	5	5	5	5	1	0	0	0	0	0	0	1																							No, all studies are published
1	nicht gewählt	nicht gewählt	ausgewählt	nicht gewählt	nicht gewählt		No	5	5	4	5	5	5	5	5	1	0	0	0	1	0	0	0																							No, all studies are published
1	ausgewählt	nicht gewählt	nicht gewählt	nicht gewählt	nicht gewählt		No	1	5	3	5	5	5	5	5	2	0	1	0	0	0	0	1																							No, all studies are published
1	ausgewählt	nicht gewählt	nicht gewählt	nicht gewählt	nicht gewählt		Yes	3	3	3	5	5	5	5	5	0	0	0	0	0	0	0	0	Yes, all important findings were included																						No, all studies are published
1	ausgewählt	nicht gewählt	nicht gewählt	nicht gewählt	nicht gewählt		No	5	5	5	5	5	4	5	5	1	1	0	0	0	0	0	0																							No, all studies are published
1	ausgewählt	nicht gewählt	nicht gewählt	nicht gewählt	nicht gewählt		No	5	5	5	4	4	4	5	5	1	1	0	0	0	0	0	0																							No, all studies are published
1	nicht gewählt	nicht gewählt	ausgewählt	nicht gewählt	nicht gewählt		No	5	5	5	5	5	5	2	5	1	0	0	0	1	0	0	0
3	ausgewählt	nicht gewählt	ausgewählt	ausgewählt	nicht gewählt		No	5	2	5	2	2	5	2	5	3	1	1	1	0	0	0	0																							No, all studies are published
1	nicht gewählt	nicht gewählt	ausgewählt	nicht gewählt	nicht gewählt		No	4	5	5	5	5	5	5	3	1	0	0	0	1	0	0	0																							Yes, some studies remained unpublished (please specify)	1	nicht gewählt	nicht gewählt
1	nicht gewählt	nicht gewählt	ausgewählt	nicht gewählt	nicht gewählt		No	2	4	2	4	5	4	3	3	5	1	1	1	0	0	1	1																							No, all studies are published
1	nicht gewählt	ausgewählt	nicht gewählt	nicht gewählt	nicht gewählt		No	1	3	5	5	5	5	5	2	1	0	0	0	0	0	0	1																							No, all studies are published
1	nicht gewählt	nicht gewählt	nicht gewählt	ausgewählt	nicht gewählt		No	2	3	3	3	3	3	3	2	2	1	1	0	0	0	0	0																							No, all studies are published
1	nicht gewählt	nicht gewählt	ausgewählt	nicht gewählt	nicht gewählt		Yes	6								0	0	0	0	0	0	0	0	Yes, all important findings were included																						No, all studies are published
1	nicht gewählt	nicht gewählt	ausgewählt	nicht gewählt	nicht gewählt		Yes	1								0	0	0	0	0	0	0	0	Yes, all important findings were included																						No, all studies are published
1	ausgewählt	nicht gewählt	nicht gewählt	nicht gewählt	nicht gewählt		No										15	12	2	3	0	1	12																							No, all studies are published
1	nicht gewählt	nicht gewählt	ausgewählt	nicht gewählt	nicht gewählt		No
1	nicht gewählt	nicht gewählt	ausgewählt	nicht gewählt	nicht gewählt		No
1	nicht gewählt	ausgewählt	nicht gewählt	nicht gewählt	nicht gewählt		No
1	ausgewählt	nicht gewählt	nicht gewählt	nicht gewählt	nicht gewählt		Yes									0	nicht gewählt	nicht gewählt	nicht gewählt	nicht gewählt	nicht gewählt	nicht gewählt	nicht gewählt	Yes, all important findings were included																						No, all studies are published
1	ausgewählt	nicht gewählt	nicht gewählt	nicht gewählt	nicht gewählt		Yes																	Yes, all important findings were included																						No, all studies are published
1	nicht gewählt	nicht gewählt	ausgewählt	nicht gewählt	nicht gewählt		Yes																	Yes, all important findings were included																						No, all studies are published
1	nicht gewählt	nicht gewählt	ausgewählt	nicht gewählt	nicht gewählt		Yes																	Yes, all important findings were included																						Yes, some studies remained unpublished (please specify)	1	nicht gewählt	nicht gewählt
1	nicht gewählt	nicht gewählt	ausgewählt	nicht gewählt	nicht gewählt		Yes																	Yes, all important findings were included																						No, all studies are published
1	nicht gewählt	nicht gewählt	ausgewählt	nicht gewählt	nicht gewählt		Yes									0	nicht gewählt	nicht gewählt	nicht gewählt	nicht gewählt	nicht gewählt	nicht gewählt	nicht gewählt	Yes, all important findings were included																						No, all studies are published
1	ausgewählt	nicht gewählt	nicht gewählt	nicht gewählt	nicht gewählt		Yes																	Yes, all important findings were included																						No, all studies are published
1	nicht gewählt	nicht gewählt	ausgewählt	nicht gewählt	nicht gewählt		Yes																	Yes, all important findings were included																						Yes, some studies remained unpublished (please specify)	3	nicht gewählt	ausgewählt
1	ausgewählt	nicht gewählt	nicht gewählt	nicht gewählt	nicht gewählt		Yes																	Yes, all important findings were included																						No, all studies are published
1	ausgewählt	nicht gewählt	nicht gewählt	nicht gewählt	nicht gewählt		Yes																	Yes, all important findings were included																						No, all studies are published
1	ausgewählt	nicht gewählt	nicht gewählt	nicht gewählt	nicht gewählt		Yes																	No, some important findings were not included	6	6	6	6	6	6	6	6	6	6	Other (please specify)	Not enough word count to publich all findings in a medical journal (3500 word limit)	1	ausgewählt	nicht gewählt	nicht gewählt	nicht gewählt	nicht gewählt	nicht gewählt	nicht gewählt		No, all studies are published
1	ausgewählt	nicht gewählt	nicht gewählt	nicht gewählt	nicht gewählt		Yes																	Yes, all important findings were included																						No, all studies are published
1	nicht gewählt	nicht gewählt	ausgewählt	nicht gewählt	nicht gewählt		Yes																	Yes, all important findings were included																						Yes, some studies remained unpublished (please specify)	2	ausgewählt	ausgewählt
1	nicht gewählt	nicht gewählt	ausgewählt	nicht gewählt	nicht gewählt		Yes																	Yes, all important findings were included																						Yes, some studies remained unpublished (please specify)	2	ausgewählt	nicht gewählt
1	nicht gewählt	nicht gewählt	ausgewählt	nicht gewählt	nicht gewählt		Yes																	Yes, all important findings were included																						Yes, some studies remained unpublished (please specify)	3	nicht gewählt	ausgewählt
1	nicht gewählt	nicht gewählt	ausgewählt	nicht gewählt	nicht gewählt		Yes																	Yes, all important findings were included																						No, all studies are published
1	ausgewählt	nicht gewählt	nicht gewählt	nicht gewählt	nicht gewählt		Yes																	Yes, all important findings were included																						No, all studies are published
1	ausgewählt	nicht gewählt	nicht gewählt	nicht gewählt	nicht gewählt		Yes																	Yes, all important findings were included																						No, all studies are published
1	ausgewählt	nicht gewählt	nicht gewählt	nicht gewählt	nicht gewählt		Yes																	Yes, all important findings were included																						No, all studies are published
1	nicht gewählt	nicht gewählt	ausgewählt	nicht gewählt	nicht gewählt		Yes																	Yes, all important findings were included																						No, all studies are published
2	ausgewählt	nicht gewählt	ausgewählt	nicht gewählt	nicht gewählt		Yes																	Yes, all important findings were included																						No, all studies are published
1	nicht gewählt	nicht gewählt	ausgewählt	nicht gewählt	nicht gewählt		Yes									0	nicht gewählt	nicht gewählt	nicht gewählt	nicht gewählt	nicht gewählt	nicht gewählt	nicht gewählt	Yes, all important findings were included																						No, all studies are published
1	ausgewählt	nicht gewählt	nicht gewählt	nicht gewählt	nicht gewählt		Yes																	Yes, all important findings were included																						Yes, some studies remained unpublished (please specify)	1	ausgewählt	nicht gewählt
1	nicht gewählt	nicht gewählt	ausgewählt	nicht gewählt	nicht gewählt		Yes																	Yes, all important findings were included																						No, all studies are published
1	nicht gewählt	nicht gewählt	ausgewählt	nicht gewählt	nicht gewählt		Yes																	Yes, all important findings were included																						No, all studies are published
1	ausgewählt	nicht gewählt	nicht gewählt	nicht gewählt	nicht gewählt		Yes																	Yes, all important findings were included																						No, all studies are published
1	ausgewählt	nicht gewählt	nicht gewählt	nicht gewählt	nicht gewählt		Yes																	No, some important findings were not included	5	5	5	5	5	5	5	5	5	5	Other (please specify)	The results became way to complex and we decided to divide the material into two publications (the second one is not publicated yet due to time constraints).	2	ausgewählt	ausgewählt	nicht gewählt	nicht gewählt	nicht gewählt	nicht gewählt	nicht gewählt		Yes, some studies remained unpublished (please specify)	2	ausgewählt	ausgewählt
1	nicht gewählt	nicht gewählt	ausgewählt	nicht gewählt	nicht gewählt		Yes																	No, some important findings were not included	5	5	5	5	5	5	5	5	5	5	Other (please specify)	The word count was too short to allow all findings to be included.	1	ausgewählt	nicht gewählt	nicht gewählt	nicht gewählt	nicht gewählt	nicht gewählt	nicht gewählt		No, all studies are published
1	ausgewählt	nicht gewählt	nicht gewählt	nicht gewählt	nicht gewählt		Yes																	Yes, all important findings were included																						No, all studies are published
1	ausgewählt	nicht gewählt	nicht gewählt	nicht gewählt	nicht gewählt		Yes																	Yes, all important findings were included																						No, all studies are published
1	nicht gewählt	nicht gewählt	nicht gewählt	nicht gewählt	ausgewählt	Paper poster presented in the 'Winds of Change' poster tour	Yes																	Yes, all important findings were included																						No, all studies are published
1	ausgewählt	nicht gewählt	nicht gewählt	nicht gewählt	nicht gewählt		Yes																	Yes, all important findings were included																						No, all studies are published
1	ausgewählt	nicht gewählt	nicht gewählt	nicht gewählt	nicht gewählt		Yes																	Yes, all important findings were included																						No, all studies are published
1	ausgewählt	nicht gewählt	nicht gewählt	nicht gewählt	nicht gewählt		Yes																	Yes, all important findings were included																						No, all studies are published
2	ausgewählt	nicht gewählt	ausgewählt	nicht gewählt	nicht gewählt		Yes																	No, some important findings were not included	5	5	5	5	5	5	5	5	5	5	Other (please specify)	An other publication was written (in English) including all the results and modelisation, however the pandemic hit during the review process and the publication was deemed not enough relevant to the pandemic context.	2	nicht gewählt	nicht gewählt	ausgewählt	ausgewählt	nicht gewählt	nicht gewählt	nicht gewählt		No, all studies are published
1	nicht gewählt	nicht gewählt	ausgewählt	nicht gewählt	nicht gewählt		Yes																	Yes, all important findings were included																						No, all studies are published	0	nicht gewählt	nicht gewählt
1	ausgewählt	nicht gewählt	nicht gewählt	nicht gewählt	nicht gewählt		Yes									0	nicht gewählt	nicht gewählt	nicht gewählt	nicht gewählt	nicht gewählt	nicht gewählt	nicht gewählt	Yes, all important findings were included																						No, all studies are published
1	ausgewählt	nicht gewählt	nicht gewählt	nicht gewählt	nicht gewählt		Yes																	Yes, all important findings were included																						Yes, some studies remained unpublished (please specify)	1	nicht gewählt	nicht gewählt
1	nicht gewählt	nicht gewählt	ausgewählt	nicht gewählt	nicht gewählt		Yes																	Yes, all important findings were included													0	nicht gewählt	nicht gewählt	nicht gewählt	nicht gewählt	nicht gewählt	nicht gewählt	nicht gewählt		No, all studies are published
1	nicht gewählt	nicht gewählt	ausgewählt	nicht gewählt	nicht gewählt		Yes																	Yes, all important findings were included																						No, all studies are published
1	nicht gewählt	nicht gewählt	ausgewählt	nicht gewählt	nicht gewählt		Yes																	Yes, all important findings were included																						No, all studies are published
1	nicht gewählt	nicht gewählt	ausgewählt	nicht gewählt	nicht gewählt		Yes									0	nicht gewählt	nicht gewählt	nicht gewählt	nicht gewählt	nicht gewählt	nicht gewählt	nicht gewählt	Yes, all important findings were included													0	nicht gewählt	nicht gewählt	nicht gewählt	nicht gewählt	nicht gewählt	nicht gewählt	nicht gewählt		Yes, some studies remained unpublished (please specify)	1	nicht gewählt	nicht gewählt
1	ausgewählt	nicht gewählt	nicht gewählt	nicht gewählt	nicht gewählt		Yes																	Yes, all important findings were included																						No, all studies are published
1	ausgewählt	nicht gewählt	nicht gewählt	nicht gewählt	nicht gewählt		Yes																	Yes, all important findings were included																						No, all studies are published
1	ausgewählt	nicht gewählt	nicht gewählt	nicht gewählt	nicht gewählt		Yes																	Yes, all important findings were included																						No, all studies are published
1	ausgewählt	nicht gewählt	nicht gewählt	nicht gewählt	nicht gewählt		Yes																	No, some important findings were not included	5	5	5	5	5	5	5	5	5	5	Other (please specify)	We have not had time to publish the findings given the demands of the pandemic and too many other new studies funded in the meantime that have taken all of our team's time/attention. We hope to publish the full study findings soon, though!	1	nicht gewählt	nicht gewählt	nicht gewählt	nicht gewählt	nicht gewählt	nicht gewählt	ausgewählt	We plan to publish the findings - albeit years late - as the findings are still relevant and needed in the literature. We simply have not had time, given the issues noted above.	No, all studies are published
1	ausgewählt	nicht gewählt	nicht gewählt	nicht gewählt	nicht gewählt		Yes									0	nicht gewählt	nicht gewählt	nicht gewählt	nicht gewählt	nicht gewählt	nicht gewählt	nicht gewählt	Yes, all important findings were included																						No, all studies are published
1	nicht gewählt	nicht gewählt	ausgewählt	nicht gewählt	nicht gewählt		Yes																	Yes, all important findings were included																						No, all studies are published
1	ausgewählt	nicht gewählt	nicht gewählt	nicht gewählt	nicht gewählt		Yes																	Yes, all important findings were included																						No, all studies are published
1	nicht gewählt	nicht gewählt	ausgewählt	nicht gewählt	nicht gewählt		Yes																	No, some important findings were not included	6	6	6	6	6	6	6	6	6	6	Other (please specify)	it was published Arcia A, George M. Reference range number line format preferred by adults for display of asthma control status. J Asthma. 2020;57(6):638-644. doi:10.1080/02770903.2019.1590597 AND 53. Arcia, A., Grossman, L.V., George, M., Reading Turchioe, M., Mangal, S., Masterson Creber, R.M., (2019, October). Modifications to the ISO 9186 method for testing comprehension of visualizations: Su…	1	nicht gewählt	nicht gewählt	nicht gewählt	nicht gewählt	nicht gewählt	nicht gewählt	ausgewählt	not applicable	No, all studies are published
1	nicht gewählt	nicht gewählt	ausgewählt	nicht gewählt	nicht gewählt		Yes																	Yes, all important findings were included																						No, all studies are published
1	nicht gewählt	nicht gewählt	ausgewählt	nicht gewählt	nicht gewählt		Yes									0	nicht gewählt	nicht gewählt	nicht gewählt	nicht gewählt	nicht gewählt	nicht gewählt	nicht gewählt	Yes, all important findings were included																						No, all studies are published
1	ausgewählt	nicht gewählt	nicht gewählt	nicht gewählt	nicht gewählt		Yes																	Yes, all important findings were included																						No, all studies are published
1	nicht gewählt	nicht gewählt	nicht gewählt	ausgewählt	nicht gewählt		Yes																	Yes, all important findings were included																						No, all studies are published
1	ausgewählt	nicht gewählt	nicht gewählt	nicht gewählt	nicht gewählt		Yes																	Yes, all important findings were included																						No, all studies are published
1	ausgewählt	nicht gewählt	nicht gewählt	nicht gewählt	nicht gewählt		Yes									0	nicht gewählt	nicht gewählt	nicht gewählt	nicht gewählt	nicht gewählt	nicht gewählt	nicht gewählt	Yes, all important findings were included																						No, all studies are published
2	ausgewählt	nicht gewählt	ausgewählt	nicht gewählt	nicht gewählt		Yes																	Yes, all important findings were included																						No, all studies are published
1	nicht gewählt	nicht gewählt	ausgewählt	nicht gewählt	nicht gewählt		Yes																	Yes, all important findings were included																						No, all studies are published
1	nicht gewählt	nicht gewählt	ausgewählt	nicht gewählt	nicht gewählt		Yes																	Yes, all important findings were included																						No, all studies are published
1	nicht gewählt	nicht gewählt	ausgewählt	nicht gewählt	nicht gewählt		Yes																	Yes, all important findings were included																						No, all studies are published
1	ausgewählt	nicht gewählt	nicht gewählt	nicht gewählt	nicht gewählt		Yes																	Yes, all important findings were included																						No, all studies are published
1	nicht gewählt	nicht gewählt	ausgewählt	nicht gewählt	nicht gewählt		Yes																	Yes, all important findings were included																						No, all studies are published
1	ausgewählt	nicht gewählt	nicht gewählt	nicht gewählt	nicht gewählt		Yes																	Yes, all important findings were included																						No, all studies are published
1	ausgewählt	nicht gewählt	nicht gewählt	nicht gewählt	nicht gewählt		Yes																	Yes, all important findings were included																						No, all studies are published
1	ausgewählt	nicht gewählt	nicht gewählt	nicht gewählt	nicht gewählt		Yes																	Yes, all important findings were included																						No, all studies are published
1	ausgewählt	nicht gewählt	nicht gewählt	nicht gewählt	nicht gewählt		Yes																	Yes, all important findings were included																						No, all studies are published
1	ausgewählt	nicht gewählt	nicht gewählt	nicht gewählt	nicht gewählt		Yes																	Yes, all important findings were included																						No, all studies are published
1	ausgewählt	nicht gewählt	nicht gewählt	nicht gewählt	nicht gewählt		Yes																	Yes, all important findings were included																						No, all studies are published
1	ausgewählt	nicht gewählt	nicht gewählt	nicht gewählt	nicht gewählt		Yes																	Yes, all important findings were included																						Yes, some studies remained unpublished (please specify)	1	nicht gewählt	nicht gewählt
1	nicht gewählt	nicht gewählt	ausgewählt	nicht gewählt	nicht gewählt		Yes																	Yes, all important findings were included																						No, all studies are published
1	nicht gewählt	nicht gewählt	ausgewählt	nicht gewählt	nicht gewählt		Yes																	Yes, all important findings were included																						No, all studies are published
1	nicht gewählt	nicht gewählt	ausgewählt	nicht gewählt	nicht gewählt		Yes																	No, some important findings were not included	5	5	5	5	5	5	5	5	5	5	Other (please specify)	Second study	1	ausgewählt	nicht gewählt	nicht gewählt	nicht gewählt	nicht gewählt	nicht gewählt	nicht gewählt		No, all studies are published
1	ausgewählt	nicht gewählt	nicht gewählt	nicht gewählt	nicht gewählt		Yes																	Yes, all important findings were included																						No, all studies are published
1	nicht gewählt	nicht gewählt	ausgewählt	nicht gewählt	nicht gewählt		Yes																	Yes, all important findings were included																						No, all studies are published
1	nicht gewählt	nicht gewählt	ausgewählt	nicht gewählt	nicht gewählt		Yes																	Yes, all important findings were included																						No, all studies are published
1	ausgewählt	nicht gewählt	nicht gewählt	nicht gewählt	nicht gewählt		Yes																	No, some important findings were not included	5	5	5	5	5	5	5	5	5	5	Other (please specify)	Intervention developmeny rather than findings	2	ausgewählt	ausgewählt	nicht gewählt	nicht gewählt	nicht gewählt	nicht gewählt	nicht gewählt		No, all studies are published
1	ausgewählt	nicht gewählt	nicht gewählt	nicht gewählt	nicht gewählt		Yes																	No, some important findings were not included	5	5	5	5	5	5	5	5	5	5	Other (please specify)	lack of time to write a full report so only the abstract published so far!	1	ausgewählt	nicht gewählt	nicht gewählt	nicht gewählt	nicht gewählt	nicht gewählt	nicht gewählt		No, all studies are published
1	nicht gewählt	nicht gewählt	ausgewählt	nicht gewählt	nicht gewählt		Yes																	Yes, all important findings were included																						No, all studies are published
1	ausgewählt	nicht gewählt	nicht gewählt	nicht gewählt	nicht gewählt		Yes									0	nicht gewählt	nicht gewählt	nicht gewählt	nicht gewählt	nicht gewählt	nicht gewählt	nicht gewählt	Yes, all important findings were included																						No, all studies are published
1	nicht gewählt	nicht gewählt	ausgewählt	nicht gewählt	nicht gewählt		Yes																	Yes, all important findings were included																						Yes, some studies remained unpublished (please specify)	2	ausgewählt	ausgewählt
1	ausgewählt	nicht gewählt	nicht gewählt	nicht gewählt	nicht gewählt		Yes																	Yes, all important findings were included																						No, all studies are published
1	nicht gewählt	nicht gewählt	ausgewählt	nicht gewählt	nicht gewählt		Yes																	Yes, all important findings were included																						No, all studies are published
1	nicht gewählt	nicht gewählt	ausgewählt	nicht gewählt	nicht gewählt		Yes																	No, some important findings were not included	3	3	5	5	5	5	5	1	5	5	Other (please specify)	Limitations in the number of pages of the conference proceedings	3	nicht gewählt	ausgewählt	ausgewählt	ausgewählt	nicht gewählt	nicht gewählt	nicht gewählt		Yes, some studies remained unpublished (please specify)	3	nicht gewählt	ausgewählt
1	ausgewählt	nicht gewählt	nicht gewählt	nicht gewählt	nicht gewählt		Yes																	Yes, all important findings were included																						No, all studies are published
1	ausgewählt	nicht gewählt	nicht gewählt	nicht gewählt	nicht gewählt		Yes																	Yes, all important findings were included																						No, all studies are published
1	nicht gewählt	nicht gewählt	nicht gewählt	nicht gewählt	ausgewählt	poster or oral. don't remember	Yes																	Yes, all important findings were included																						No, all studies are published
1	nicht gewählt	nicht gewählt	ausgewählt	nicht gewählt	nicht gewählt		Yes																	No, some important findings were not included	3	4	4	4	4	4	4	4	4	4	Other (please specify)	The length of the paper was constrained by the publisher.	1	nicht gewählt	ausgewählt	nicht gewählt	nicht gewählt	nicht gewählt	nicht gewählt	nicht gewählt		No, all studies are published
1	nicht gewählt	nicht gewählt	ausgewählt	nicht gewählt	nicht gewählt		Yes																	No, some important findings were not included	5	1	5	5	5	5	5	5	5	5			1	nicht gewählt	ausgewählt	nicht gewählt	nicht gewählt	nicht gewählt	nicht gewählt	nicht gewählt		Yes, some studies remained unpublished (please specify)	1	nicht gewählt	ausgewählt
1	ausgewählt	nicht gewählt	nicht gewählt	nicht gewählt	nicht gewählt		Yes																	Yes, all important findings were included																						Yes, some studies remained unpublished (please specify)	2	ausgewählt	ausgewählt
1	ausgewählt	nicht gewählt	nicht gewählt	nicht gewählt	nicht gewählt		Yes																	Yes, all important findings were included																						Yes, some studies remained unpublished (please specify)	2	nicht gewählt	nicht gewählt
1	ausgewählt	nicht gewählt	nicht gewählt	nicht gewählt	nicht gewählt		Yes
1	ausgewählt	nicht gewählt	nicht gewählt	nicht gewählt	nicht gewählt		Yes
1	ausgewählt	nicht gewählt	nicht gewählt	nicht gewählt	nicht gewählt		Yes																	Yes, all important findings were included
1	ausgewählt	nicht gewählt	nicht gewählt	nicht gewählt	nicht gewählt		Yes
1	ausgewählt	nicht gewählt	nicht gewählt	nicht gewählt	nicht gewählt		Yes
2	ausgewählt	nicht gewählt	ausgewählt	nicht gewählt	nicht gewählt		Yes
1	nicht gewählt	nicht gewählt	ausgewählt	nicht gewählt	nicht gewählt		Yes
1	nicht gewählt	nicht gewählt	ausgewählt	nicht gewählt	nicht gewählt											0	nicht gewählt	nicht gewählt	nicht gewählt	nicht gewählt	nicht gewählt	nicht gewählt	nicht gewählt	Yes, all important findings were included																						No, all studies are published
0	nicht gewählt	nicht gewählt	nicht gewählt	nicht gewählt	nicht gewählt
																	15	12	2	3	0	1	12
[truncated: 23 more columns]
